# Supplementary material for: Genome-wide investigation of AP2/ERF gene family in the desert legume Eremosparton songoricum: Identification, classification, evolution, and expression profiling under drought stress
Source: Front Plant Sci. 2022 Aug 12;13:885694. doi: 10.3389/fpls.2022.885694 (PMC9413063; doi:10.3389/fpls.2022.885694)
Supplement: Supplementary file 2 [file Table_1.XLSX]

## Sheet: Supplementary Table 1
Supplementary Table 1 RT-qPCR Primers for EsAP2/ERFs
Locus ID	Subfamily	Primer Sequences (5'-3')
ES01G02260	AP2	F:ATGGCTGGTGCTACTAACTGGC
		R:TGTTTGATTTTCATCTTGGGGT
ES01G17860	Soloist	F:ACAAGCGATTAACAGTAAAAA
		R:CATCACCACTACCAGAGAAGT
ES01G26180	DREB	F:TTACCACTGCCCAACTCAGCACCAA
		R:TCAAGAACATGTCATCCTCACCCTT
ES06G01820	DREB	F:TGGATTCGACACCAAAGTTTGTATC
		R:CTCTGCTCTTCAACCATCATCTCAG
ES07G11560	DREB	F:CGATGTTTGGAGATGTTGAGGAG
		R:TGGTCATTCAGGTCGTATGCTTC
ES04G32480	DREB	F:TCCAAGACCTCCAGAAACTAC
		R:GAGCCATATCATCCAACAAAT
ES07G14820	DREB	F:TGTAACACCAATCATCTCCCCTGAC
		R:CGCAACATTAACATCCTCGAAAAAC
ES04G19490	ERF	F:TTGTGTGATACCCAAAGATAGTG
		R:TAGAAGAAACGAATCCTGATGAT
ES01G00530	ERF	F:GAGACGCCACTGTTGAAGAAAAA
		R:CCCCATCCAAGTTCAGAATAATC
ES01G16250	ERF	F:CGAAAAGGAAATTAAGCCGAGTCAG
		R:AACTGGAATGAGCCCAAGAGACGAT
ES02G22910	ERF	F:ACCACCTTTTCCTTCTCTGATTC
		R:TATTTCTTCTTTGCCCTCTTTTG
ES03G05530	ERF	F:TTAACTGCTAAACTTCATAGATG
		R:GTATCACTTTTGCTACTTTTCAT

## Sheet: Supplementary Table 2
Supplementary Table 2 Potential EsRAV proteins identified by Blastp
Gene ID	Sequence
evm.model.Chr4.2212	MDLPETSLWWTTHHQQNTLESPLQHYHQPTPWFNSHNTLADHNFNLNNQNDNDEEVDEEEVENDNDDENNNSNSATTTTHLEDEKEPMFEKPLTPSDVGKLNRLVIPKQHAEKYFPLGGHGVSGECKGLLLSFEDESGKCWRFRYSYWNSSQSYVLTKGWSRYVKDKRLDAGDVVLFERHRVDNQRLFINWRRRMSSGPEPAHVSRDVKNGSKNEIGGGGGGVGMGWTSGFYSAHPYPAHHQLFPYHQDSLHAGRGSQGQGERQIRTKALGKSSSSSSSSSSSSRVLRLFGVNMECQPEHHHDHDSGGPSTPSQGGGADINHLYHYHQPSNSNPHPHLLHHQPYYY*
evm.model.Chr7.22	MFDKVVTPSDVGKLNRLVIPKQHAEKYFPLDSSSNEKGLLLNFEDRNGKLWRFRYSYWNSSQSYVMTKGWSRFVKDKKLDAGDVVSFHRGIGELFRQRLYIDWRPSSLPTPTPTHVIITFINTPITTTISILYINTSNTPHPADHNHHHLNYYLTSPTPPQQQQQEVDRMIIDSVPIAHHHHPLITATAAAPPATPTTPGKWLRLFGVNMECASSSTPHVALPFPSSTPREESPVLFDFDPSSQYRHSSAQ*
evm.model.Chr1.2466	MELMQEEGKVYSDDITCKEEEEDEEEEEEITTTTTTREESSSKNHQHYNNNSPFSSPSLSLSSSPSTTTTTTTKKQQQIILQSIFLIINVKFHGLKQIDFMELSLGNNLNNNKDASTSTSVNVVPQPSEKEHMFDKVVTPSDVGKLNRLVIPKQHAEKYFPLDSTTNEKGLLLNFEDRNGKLWRFRYSYWNSSQSYVMTKGWSRFVKEKKLDAGDIVSFQRGVGELYRHRLYIDWRRRSNHMNINVCDPSTPTMFTPFFLPNQPPHYSMIRWGSTPPSAAATAARLYSTNSPQTPRHFNYHMYHPFNQQQNHAIVGSGSGNHQYNNYHELSSSSSLAGGYYMRSSASAAAASMPIFSDVQRQQQEEGRRGANVSVSPMIIDSVPVAHHYQQQQYGGNSS…

## Sheet: Supplementary Table 3
Supplementary Table 3 Summary of the AP2/ERF genes identified in the E.songoricum genome
Locus ID	Family	Group	Mw(Kd)	pI	CDS length (nt)	PEP length (aa)	Subcellular Location (score)
ES01G10040	AP2	/	46.306	5.66	1236	412	chloroplast (0.72)
ES02G03550	AP2	/	39.2993	6.77	1044	348	chloroplast (0.79)
ES05G04350	AP2	/	59.386	6.78	1572	524	chloroplast (0.95)
ES06G06860	AP2	/	40.2258	7.68	1059	353	chloroplast (0.81)
ES06G17950	AP2	/	52.4099	6.68	1437	479	extracellular space (0.53)
ES01G01140	AP2	/	63.029	6.11	1707	569	nucleus (1)
ES01G02260	AP2	/	51.6146	6.71	1389	463	nucleus (1)
ES01G05530	AP2	/	43.5712	8.96	1158	386	nucleus (1)
ES08G08250	AP2	/	41.1517	6.69	1077	359	nucleus (1)
ES01G24220	AP2	/	55.6254	6.43	1500	500	nucleus (1)
ES01G25050	AP2	/	77.356	6.66	2070	690	nucleus (1)
ES01G32960	AP2	/	41.6119	6.23	1086	362	nucleus (1)
ES01G37120	AP2	/	43.82	9.49	1218	406	nucleus (1)
ES02G15140	AP2	/	60.3451	6.12	1653	551	nucleus (1)
ES02G15150	AP2	/	59.5914	6.19	1617	539	nucleus (1)
ES03G06770	AP2	/	47.2754	9.34	1284	428	nucleus (1)
ES04G08530	AP2	/	66.3815	6.2	1776	592	nucleus (1)
ES04G19400	AP2	/	42.5054	8.65	1149	383	nucleus (1)
ES05G05020	AP2	/	55.1033	6.03	1494	498	nucleus (1)
ES05G10520	AP2	/	56.1643	5.84	1530	510	nucleus (1)
ES06G03390	AP2	/	61.3248	5.84	1662	554	nucleus (1)
ES07G08110	AP2	/	51.2104	5.67	1389	463	nucleus (1)
ES07G11840	AP2	/	46.6811	8.78	1263	421	nucleus (1)
ES07G15750	AP2	/	60.394	6.34	1665	555	nucleus (1)
ES07G21970	soloist	/	26.378	9.27	693	231	chloroplast (1)
ES01G17860	soloist	/	29.507	9.34	801	267	chloroplast (1)
ES04G32480	DREB	A1	24.1867	5.39	693	231	chloroplast (1)
ES05G02570	DREB	A1	25.657	5.89	675	225	chloroplast (1)
ES05G09450	DREB	A1	24.4259	5.53	636	212	chloroplast (0.76)
ES05G09460	DREB	A1	23.7348	5.64	633	211	chloroplast (0.81)
ES01G31660	DREB	A1	24.6354	5.03	657	219	nucleus (1)
ES01G31670	DREB	A1	25.8265	4.93	687	229	nucleus (1)
ES01G31690	DREB	A1	25.314	4.93	675	225	nucleus (1)
ES01G31720	DREB	A1	24.4071	5.01	654	218	nucleus (1)
ES02G31800	DREB	A1	23.2373	6.1	624	208	nucleus (1)
ES04G15650	DREB	A1	21.4702	5.47	576	192	nucleus (1)
ES04G32490	DREB	A1	21.9785	5.4	582	194	nucleus (1)
ES05G02550	DREB	A1	28.0368	5.22	753	251	nucleus (1)
ES05G02560	DREB	A1	15.0563	7.69	396	132	nucleus (1)
ES06G16860	DREB	A1	26.6025	4.79	723	241	nucleus (1)
ES04G23930	DREB	A2	20.9047	8.88	561	187	chloroplast (1)
ES02G19290	DREB	A2	22.2767	8.66	624	208	nucleus (1)
ES03G02460	DREB	A2	27.048	5.16	768	256	nucleus (1)
ES04G10590	DREB	A2	28.4194	5.32	783	261	nucleus (1)
ES05G20730	DREB	A2	44.2337	4.79	1209	403	nucleus (1)
ES07G11560	DREB	A2	32.1079	5.5	855	285	nucleus (1)
ES07G18970	DREB	A2	48.8594	7.63	1296	432	nucleus (1)
ES05G20950	DREB	A3	38.2936	7.17	1053	351	nucleus (1)
ES01G18150	DREB	A4	22.0606	5.07	606	202	chloroplast (0.59)
ES06G01820	DREB	A4	23.1183	7.78	618	206	chloroplast (0.68)
ES07G30320	DREB	A4	31.6288	9.11	861	287	chloroplast (0.97)
ES01G15860	DREB	A4	16.245	4.78	444	148	nucleus (1)
ES01G26180	DREB	A4	26.944	5.78	738	246	nucleus (1)
ES01G27140	DREB	A4	19.733	5.04	537	179	nucleus (1)
ES01G44110	DREB	A4	22.9094	5.96	633	211	nucleus (1)
ES02G31220	DREB	A4	25.5203	6.31	696	232	nucleus (1)
ES03G03770	DREB	A4	24.3835	5.66	645	215	nucleus (1)
ES04G04310	DREB	A4	25.9956	5.4	717	239	nucleus (1)
ES05G01490	DREB	A4	20.445	4.82	552	184	nucleus (1)
ES05G01500	DREB	A4	20.3808	4.78	552	184	nucleus (1)
ES05G01510	DREB	A4	20.4529	5.61	549	183	nucleus (1)
ES07G06780	DREB	A4	22.0521	4.4	618	206	nucleus (1)
ES01G14670	DREB	A5	20.0867	6.9	549	183	nucleus (1)
ES01G24230	DREB	A5	16.4833	9.09	447	149	nucleus (1)
ES02G09070	DREB	A5	21.8505	7.83	585	195	nucleus (1)
ES03G05960	DREB	A5	26.1973	4.5	699	233	nucleus (1)
ES03G07330	DREB	A5	18.5057	8.88	486	162	nucleus (1)
ES03G13970	DREB	A5	23.9437	5.93	657	219	nucleus (1)
ES04G07430	DREB	A5	12.6954	6.74	330	110	nucleus (1)
ES04G07440	DREB	A5	26.9824	4.47	720	240	nucleus (1)
ES04G09210	DREB	A5	17.7761	9.05	465	155	nucleus (1)
ES05G01610	DREB	A5	19.9322	5.74	534	178	nucleus (1)
ES05G05000	DREB	A5	17.705	9.23	486	162	nucleus (1)
ES05G27890	DREB	A5	27.4105	4.97	750	250	nucleus (1)
ES06G04050	DREB	A5	23.7493	4.8	639	213	nucleus (1)
ES06G04120	DREB	A5	24.2007	4.68	657	219	nucleus (1)
ES06G04130	DREB	A5	24.2057	4.64	657	219	nucleus (1)
ES06G04140	DREB	A5	23.7352	4.6	645	215	nucleus (1)
ES02G19710	DREB	A6	39.5969	5.87	1062	354	nucleus (1)
ES02G35860	DREB	A6	30.3831	6.06	819	273	nucleus (1)
ES03G14640	DREB	A6	37.5291	7.11	1014	338	nucleus (1)
ES04G28460	DREB	A6	41.1821	7.24	1116	372	nucleus (1)
ES05G01880	DREB	A6	35.4757	8.99	957	319	nucleus (1)
ES05G27090	DREB	A6	39.3278	5.61	1065	355	nucleus (1)
ES06G14790	DREB	A6	35.4842	5.04	933	311	nucleus (1)
ES06G11990	ERF	B1	21.9208	9.6	606	202	chloroplast (0.97)
ES01G17200	ERF	B1	29.0457	4.81	759	253	nucleus (1)
ES01G19170	ERF	B1	40.4707	6.43	1086	362	nucleus (1)
ES01G33640	ERF	B1	38.609	5.16	1038	346	nucleus (1)
ES02G02900	ERF	B1	30.2625	9.84	825	275	nucleus (1)
ES02G20150	ERF	B1	24.3355	9.45	672	224	nucleus (1)
ES03G26950	ERF	B1	24.6774	6.9	696	232	nucleus (1)
ES05G10890	ERF	B1	40.3859	6.51	1092	364	nucleus (1)
ES05G17310	ERF	B1	22.7156	8.7	630	210	nucleus (1)
ES05G18970	ERF	B1	23.6504	6.52	642	214	nucleus (1)
ES06G26280	ERF	B1	34.7898	5.37	939	313	nucleus (1)
ES06G28350	ERF	B1	24.0789	7.78	669	223	nucleus (1)
ES06G28360	ERF	B1	18.1808	9.46	510	170	nucleus (1)
ES07G14820	ERF	B1	30.6782	5.19	831	277	nucleus (1)
ES04G27430	ERF	B2	35.0658	5.88	939	313	chloroplast (1)
ES01G00530	ERF	B2	42.5017	4.74	1155	385	nucleus (1)
ES06G21300	ERF	B2	29.0166	7.67	795	265	nucleus (1)
ES01G16250	ERF	B3	23.179	6.96	630	210	nucleus (1)
ES01G16260	ERF	B3	21.049	5.56	567	189	nucleus (1)
ES01G26040	ERF	B3	29.434	6.78	810	270	nucleus (1)
ES01G26050	ERF	B3	33.8323	8.72	906	302	nucleus (1)
ES01G26060	ERF	B3	29.5985	6.37	786	262	nucleus (1)
ES04G13310	ERF	B3	23.8315	5.06	630	210	nucleus (1)
ES04G19490	ERF	B3	23.1781	8.77	624	208	nucleus (1)
ES04G19500	ERF	B3	23.4373	5.98	630	210	nucleus (1)
ES04G20670	ERF	B3	27.7784	5.28	750	250	nucleus (1)
ES04G22300	ERF	B3	15.369	8.56	417	139	nucleus (1)
ES04G22310	ERF	B3	16.3292	9.21	429	143	nucleus (1)
ES04G22320	ERF	B3	23.8492	4.79	639	213	nucleus (1)
ES06G20190	ERF	B3	14.3629	6.13	381	127	nucleus (1)
ES06G20200	ERF	B3	14.8625	5.53	402	134	nucleus (1)
ES06G20210	ERF	B3	14.4731	6.61	393	131	nucleus (1)
ES06G28050	ERF	B3	24.7058	8.8	675	225	nucleus (1)
ES06G28070	ERF	B3	17.5006	9.74	468	156	nucleus (1)
ES07G09490	ERF	B3	28.0099	5.68	741	247	nucleus (1)
ES07G15190	ERF	B3	23.3851	5.6	624	208	nucleus (1)
ES02G35200	ERF	B4	86.5211	5.47	2271	757	endomembrane system (0.9)
ES02G22900	ERF	B4	17.3737	5.36	453	151	nucleus (1)
ES02G22910	ERF	B4	25.4871	4.92	693	231	nucleus (1)
ES03G09110	ERF	B4	29.5622	5.76	798	266	nucleus (1)
ES03G10510	ERF	B4	35.0313	9.51	951	317	nucleus (1)
ES04G29780	ERF	B4	40.201	6.42	1119	373	nucleus (1)
ES07G14910	ERF	B4	33.7501	5.45	915	305	nucleus (1)
ES07G23620	ERF	B4	24.7652	6.15	666	222	nucleus (1)
ES08G01880	ERF	B4	42.6869	6.77	1167	389	nucleus (1)
ES02G32670	ERF	B5	38.0648	4.91	1005	335	nucleus (1)
ES03G23300	ERF	B5	30.5	8.86	819	273	nucleus (1)
ES03G30530	ERF	B5	18.8995	9.81	504	168	nucleus (1)
ES03G30650	ERF	B5	18.8554	9.72	504	168	nucleus (1)
ES04G03400	ERF	B5	38.5943	5.26	1026	342	nucleus (1)
ES04G23360	ERF	B5	15.6426	8.88	411	137	nucleus (1)
ES05G23430	ERF	B5	31.4926	8.74	834	278	nucleus (1)
ES01G45100	ERF	B6	40.8971	6.57	1077	359	chloroplast (0.99)
ES01G12680	ERF	B6	33.2916	7.63	915	305	nucleus (1)
ES01G30420	ERF	B6	22.8659	9.36	618	206	nucleus (1)
ES01G31280	ERF	B6	25.951	6.18	696	232	nucleus (1)
ES02G02270	ERF	B6	21.0474	5.11	570	190	nucleus (1)
ES02G02950	ERF	B6	22.1889	8.37	594	198	nucleus (1)
ES02G28210	ERF	B6	27.617	7.48	738	246	nucleus (1)
ES03G05180	ERF	B6	22.0317	6.32	591	197	nucleus (1)
ES03G05530	ERF	B6	22.302	9.05	591	197	nucleus (1)
ES04G06500	ERF	B6	20.1576	4.98	543	181	nucleus (1)
ES04G35940	ERF	B6	38.9454	5	1065	355	nucleus (1)
ES06G00820	ERF	B6	19.9717	8.77	537	179	nucleus (1)
ES06G27290	ERF	B6	36.5747	6.17	1020	340	nucleus (1)
ES07G03880	ERF	B6	44.5482	4.83	1185	395	nucleus (1)
ES07G14140	ERF	B6	29.8371	6.45	801	267	nucleus (1)
ES08G07690	ERF	B6	43.9414	4.67	1161	387	nucleus (1)

## Sheet: Supplementary Table 4
Supplementary Table 4 The duplication type of EsAP2/ERF genes
Gene	Subfamily	Duplication type
ES01G01140	AP2	Dispersed
ES01G10040	AP2	Dispersed
ES01G12680	ERF	Dispersed
ES01G14670	DREB	Dispersed
ES01G15860	DREB	WGD or Segmental
ES01G16250	ERF	WGD or Segmental
ES01G16260	ERF	Tandem
ES01G17200	ERF	Dispersed
ES01G17860	Soloist	WGD or Segmental
ES01G18150	DREB	WGD or Segmental
ES01G19170	ERF	WGD or Segmental
ES01G02260	AP2	WGD or Segmental
ES01G24220	AP2	WGD or Segmental
ES01G24230	DREB	WGD or Segmental
ES01G25050	AP2	#N/A
ES01G26040	ERF	WGD or Segmental
ES01G26050	ERF	Tandem
ES01G26060	ERF	Tandem
ES01G26180	DREB	WGD or Segmental
ES01G27140	DREB	WGD or Segmental
ES01G30420	ERF	Dispersed
ES01G31280	ERF	WGD or Segmental
ES01G31660	DREB	Tandem
ES01G31670	DREB	Tandem
ES01G31690	DREB	Proximal
ES01G31720	DREB	Proximal
ES01G32960	AP2	Dispersed
ES01G33640	ERF	Dispersed
ES01G37120	AP2	Dispersed
ES01G44110	DREB	WGD or Segmental
ES01G45100	ERF	Dispersed
ES01G00530	ERF	Dispersed
ES01G05530	AP2	WGD or Segmental
ES02G09070	DREB	Dispersed
ES02G15140	AP2	WGD or Segmental
ES02G15150	AP2	Tandem
ES02G19290	DREB	Dispersed
ES02G19710	DREB	WGD or Segmental
ES02G20150	ERF	WGD or Segmental
ES02G22900	ERF	Tandem
ES02G22910	ERF	WGD or Segmental
ES02G02270	ERF	WGD or Segmental
ES02G28210	ERF	Dispersed
ES02G31220	DREB	WGD or Segmental
ES02G31800	DREB	Dispersed
ES02G02900	ERF	Dispersed
ES02G32670	ERF	Dispersed
ES02G02950	ERF	Dispersed
ES02G35200	ERF	WGD or Segmental
ES02G35860	DREB	WGD or Segmental
ES02G03550	AP2	Dispersed
ES03G10510	ERF	WGD or Segmental
ES03G13970	DREB	WGD or Segmental
ES03G14640	DREB	WGD or Segmental
ES03G23300	ERF	WGD or Segmental
ES03G02460	DREB	WGD or Segmental
ES03G26950	ERF	WGD or Segmental
ES03G30530	ERF	Dispersed
ES03G30650	ERF	Dispersed
ES03G03770	DREB	WGD or Segmental
ES03G05180	ERF	WGD or Segmental
ES03G05530	ERF	Dispersed
ES03G05960	DREB	WGD or Segmental
ES03G06770	AP2	WGD or Segmental
ES03G07330	DREB	WGD or Segmental
ES03G09110	ERF	Dispersed
ES04G06500	ERF	#N/A
ES04G07430	DREB	WGD or Segmental
ES04G07440	DREB	Tandem
ES04G08530	AP2	WGD or Segmental
ES04G09210	DREB	WGD or Segmental
ES04G10590	DREB	WGD or Segmental
ES04G13310	ERF	WGD or Segmental
ES04G15650	DREB	WGD or Segmental
ES04G19400	AP2	#N/A
ES04G19490	ERF	Tandem
ES04G19500	ERF	Tandem
ES04G20670	ERF	WGD or Segmental
ES04G22300	ERF	Tandem
ES04G22310	ERF	Tandem
ES04G22320	ERF	WGD or Segmental
ES04G23360	ERF	Dispersed
ES04G23930	DREB	Dispersed
ES04G27430	ERF	WGD or Segmental
ES04G28460	DREB	Dispersed
ES04G29780	ERF	WGD or Segmental
ES04G32480	DREB	WGD or Segmental
ES04G32490	DREB	Tandem
ES04G35940	ERF	Dispersed
ES04G03400	ERF	WGD or Segmental
ES04G04310	DREB	WGD or Segmental
ES05G09450	DREB	Tandem
ES05G09460	DREB	Tandem
ES05G10520	AP2	WGD or Segmental
ES05G10890	ERF	WGD or Segmental
ES05G01490	DREB	Tandem
ES05G01500	DREB	Tandem
ES05G01510	DREB	Tandem
ES05G01610	DREB	Dispersed
ES05G01880	DREB	Dispersed
ES05G17310	ERF	WGD or Segmental
ES05G18970	ERF	Dispersed
ES05G20730	DREB	Dispersed
ES05G20950	DREB	Dispersed
ES05G23430	ERF	WGD or Segmental
ES05G02550	DREB	Proximal
ES05G02560	DREB	Tandem
ES05G02570	DREB	Tandem
ES05G27090	DREB	WGD or Segmental
ES05G27890	DREB	WGD or Segmental
ES05G04350	AP2	WGD or Segmental
ES05G05000	DREB	WGD or Segmental
ES05G05020	AP2	WGD or Segmental
ES06G06860	AP2	Dispersed
ES06G00820	ERF	WGD or Segmental
ES06G11990	ERF	WGD or Segmental
ES06G14790	DREB	WGD or Segmental
ES06G01820	DREB	WGD or Segmental
ES06G16860	DREB	WGD or Segmental
ES06G17950	AP2	WGD or Segmental
ES06G20190	ERF	Tandem
ES06G20200	ERF	Tandem
ES06G20210	ERF	Tandem
ES06G21300	ERF	WGD or Segmental
ES06G26280	ERF	Dispersed
ES06G27290	ERF	Dispersed
ES06G28050	ERF	Proximal
ES06G28070	ERF	Proximal
ES06G28350	ERF	WGD or Segmental
ES06G28360	ERF	Tandem
ES06G03390	AP2	WGD or Segmental
ES06G04050	DREB	Proximal
ES06G04120	DREB	Tandem
ES06G04130	DREB	Tandem
ES06G04140	DREB	Tandem
ES07G09490	ERF	WGD or Segmental
ES07G11560	DREB	Dispersed
ES07G11840	AP2	Dispersed
ES07G14140	ERF	Dispersed
ES07G14820	ERF	Dispersed
ES07G14910	ERF	Dispersed
ES07G15190	ERF	WGD or Segmental
ES07G15750	AP2	Dispersed
ES07G18970	DREB	Dispersed
ES07G21970	Soloist	WGD or Segmental
ES07G23620	ERF	Dispersed
ES07G30320	DREB	Dispersed
ES07G03880	ERF	Dispersed
ES07G06780	DREB	WGD or Segmental
ES07G08110	AP2	WGD or Segmental
ES08G07690	ERF	Dispersed
ES08G08250	AP2	WGD or Segmental
ES08G01880	ERF	WGD or Segmental

## Sheet: Supplementary Table 5
Supplementary Table 5 The Ka/Ks ratios for segmentally and tandemly duplicated EsAP2/ERF genes.
Gene1	gene2	Subfamily	Ka	Ks	Ka_Ks
ES01G16250	ES01G16260	ERF	0.451718	1.46718	0.307882
ES01G26050	ES01G26060	ERF	0.0923132	0.462874	0.199435
ES01G31660	ES01G31670	DREB	0.0437025	0.0932086	0.468868
ES02G15140	ES02G15150	AP2	0.0116523	0.0502701	0.231794
ES02G22900	ES02G22910	ERF	0.112403	0.315128	0.356688
ES04G07430	ES04G07440	DREB	0.106034	0.209349	0.506493
ES04G19490	ES04G19500	ERF	0.532681	1.35143	0.39416
ES04G22300	ES04G22310	ERF	0.333613	2.02289	0.164919
ES04G32480	ES04G32490	DREB	0.654306	NaN	NaN
ES05G09450	ES05G09460	DREB	0.163108	0.587447	0.277655
ES05G01490	ES05G01500	DREB	0.0166278	0.0502982	0.330584
ES05G01500	ES05G01510	DREB	0.403236	2.03104	0.198537
ES05G02560	ES05G02570	DREB	0.260082	0.508614	0.511354
ES06G20190	ES06G20200	ERF	0.180204	0.519151	0.347114
ES06G20200	ES06G20210	ERF	0.124182	0.347377	0.357486
ES06G28350	ES06G28360	ERF	0.49261	NaN	NaN
ES06G04120	ES06G04130	DREB	0.00603827	0.0262322	0.230186
ES06G04130	ES06G04140	DREB	0.102017	0.385636	0.264543

## Sheet: Supplementary Table 6
Supplementary Table 6 119 kind of Cis-elements distribution of 153 EsAP2/ERF genes in 3000 bp promoter region
		ES01G01140	ES01G10040	ES01G12680	ES01G14670	ES01G15860	ES01G16250	ES01G16260	ES01G17200	ES01G17860	ES01G18150	ES01G19170	ES01G02260	ES01G24220	ES01G24230	ES01G25050	ES01G26040	ES01G26050	ES01G26060	ES01G26180	ES01G27140	ES01G30420	ES01G31280	ES01G31660	ES01G31670	ES01G31690	ES01G31720	ES01G32960	ES01G33640	ES01G37120	ES01G44110	ES01G45100	ES01G00530	ES01G05530	ES02G09070	ES02G15140	ES02G15150	ES02G19290	ES02G19710	ES02G20150	ES02G22900	ES02G22910	ES02G02270	ES02G28210	ES02G31220	ES02G31800	ES02G02900	ES02G32670	ES02G02950
1	Unnamed__4	10	1	8	7	12	19	7	4	4	16	13	11	14	13	16	3	8	9	6	8	15	6	7	6	6	11	13	6	12	23	5	21	10	10	8	15	8	15	7	11	15	8	6	14	7	8	11	4
2	Myb	8	7	5	4	6	6	3	1	5	2	0	2	7	3	7	4	5	6	5	6	7	3	6	11	11	5	7	8	3	2	3	4	5	4	6	10	6	12	3	4	4	4	6	6	4	3	2	3
3	Myc	3	4	4	0	5	4	7	3	4	5	0	5	4	2	4	5	7	5	2	7	7	5	3	5	5	2	4	5	6	5	4	5	7	7	4	6	4	4	4	2	6	7	2	4	2	7	3	5
4	GARE-motif	1	0	0	0	0	0	2	0	1	0	0	0	0	0	0	0	0	1	0	0	0	0	0	2	2	0	0	0	0	0	0	0	0	0	0	0	0	1	0	0	1	0	0	1	0	0	0	0
5	ABRE	1	2	1	1	2	3	4	1	4	1	0	2	3	4	0	2	2	1	3	0	4	2	0	1	1	1	3	2	2	5	2	3	0	2	1	2	0	1	3	1	6	3	1	3	2	1	2	17
6	Box 4	1	3	3	4	5	0	2	1	1	4	16	2	1	5	3	3	3	1	4	4	5	2	2	2	2	3	5	1	4	4	1	2	2	3	4	6	3	1	6	3	5	2	3	1	8	5	4	1
7	WRE3	1	1	0	0	0	3	3	0	1	1	0	0	3	0	0	0	0	1	1	1	1	1	1	1	1	0	0	0	0	1	1	1	0	2	0	1	0	0	0	2	0	1	1	1	1	0	0	0
8	AT~TATA-box	32	15	4	1	4	1	3	3	6	4	5	5	3	1	7	9	0	2	33	12	0	0	2	1	1	3	10	0	1	4	2	4	4	5	20	0	3	1	5	31	2	0	2	27	6	23	32	8
9	ARE	1	3	0	0	1	2	1	2	7	0	2	2	3	3	4	0	1	6	4	0	0	1	4	3	3	2	3	2	3	4	9	5	3	2	1	3	2	1	4	2	3	4	3	1	5	1	0	0
10	TC-rich repeats	1	0	3	1	2	0	0	1	0	1	0	2	0	0	1	0	0	1	0	1	0	0	0	0	0	0	0	0	0	0	1	2	2	1	0	0	0	0	0	1	0	1	1	2	1	0	1	3
11	AAGAA-motif	6	2	0	2	0	2	1	3	3	2	1	2	1	0	0	2	1	1	0	2	0	3	7	5	5	4	2	0	0	3	1	1	1	0	1	0	2	1	0	1	4	3	1	2	2	0	4	5
12	MYB-like sequence	1	4	0	1	1	4	0	0	1	0	0	1	2	1	3	3	2	1	2	1	3	0	4	1	1	0	1	0	1	1	1	2	3	2	1	4	3	3	1	1	0	1	0	2	0	1	0	1
13	TATA-box	112	63	46	37	69	33	26	50	40	67	80	66	26	68	43	93	52	38	89	69	21	54	27	30	30	18	68	39	35	45	63	59	41	57	78	33	48	16	50	114	33	26	36	93	54	78	90	53
14	CAAT-box	28	43	48	32	39	36	33	32	55	35	26	28	30	30	44	47	48	36	48	54	41	33	43	41	41	26	42	41	42	41	44	26	35	43	36	27	46	33	28	33	38	43	37	37	38	23	30	40
15	STRE	2	1	1	2	0	5	1	2	3	2	1	0	3	0	1	2	2	0	3	2	3	2	2	5	3	4	5	4	1	3	2	3	2	1	3	4	2	6	3	1	3	1	4	3	3	2	1	2
16	TCCC-motif	1	0	0	1	0	1	1	0	0	0	0	0	0	1	0	0	0	1	1	1	1	0	0	0	0	0	1	0	1	0	0	0	1	0	1	0	1	0	0	0	1	0	0	0	0	0	1	0
17	CTAG-motif	1	0	1	0	0	0	0	1	0	1	0	0	0	0	0	0	0	0	0	0	0	0	1	0	0	0	0	0	0	0	0	0	0	1	0	0	0	0	0	0	0	0	0	0	1	1	0	0
18	TATC-box	1	0	0	0	0	0	0	0	0	0	0	0	1	0	0	0	1	0	0	0	0	0	0	0	0	2	0	0	0	0	0	0	0	1	0	0	0	1	1	0	0	0	0	1	0	0	0	0
19	G-box	1	1	1	1	2	4	4	1	5	2	0	2	5	4	0	2	3	1	3	0	5	3	0	1	1	0	4	2	3	5	2	2	0	1	1	0	0	1	3	0	7	6	2	3	3	1	2	20
20	Unnamed__1	2	3	4	0	3	2	5	3	0	2	0	1	4	6	0	4	3	0	1	3	3	1	0	0	0	1	1	0	3	1	1	0	0	1	0	1	0	1	2	0	5	1	3	1	3	1	0	11
21	Myb-binding site	1	0	0	0	1	0	2	0	2	1	0	0	0	0	0	0	0	1	0	0	2	1	0	2	2	0	0	1	0	0	1	0	2	1	2	1	1	2	1	1	2	1	0	1	0	0	0	1
22	TATA	1	1	3	0	2	0	0	1	0	0	5	1	0	2	0	5	1	0	0	0	0	0	0	0	0	0	1	1	0	0	0	0	0	1	1	1	0	0	4	1	2	0	0	0	2	1	0	2
23	TCA-element	1	2	0	0	3	1	0	1	0	0	0	0	3	1	0	1	0	0	0	1	1	1	1	0	0	1	1	1	1	0	2	4	1	0	0	0	0	0	0	2	1	1	0	1	0	2	0	0
24	W box	2	2	2	1	2	0	1	0	1	1	0	0	0	1	0	1	1	0	0	0	0	0	0	0	0	4	1	3	0	0	1	1	1	0	2	1	0	0	1	2	2	1	0	1	0	0	0	1
25	ERE	2	0	1	4	3	0	0	3	0	2	2	0	0	3	0	2	4	0	1	4	2	3	0	0	0	0	1	0	3	1	2	2	0	1	1	2	3	0	0	6	3	2	2	3	2	4	5	0
26	GA-motif	0	1	0	0	0	0	0	0	0	0	0	0	0	0	0	0	0	0	0	0	1	0	1	0	0	0	0	1	0	0	0	1	0	0	0	0	0	0	1	1	0	0	0	0	1	0	0	0
27	CAT-box	0	1	1	1	0	1	1	0	0	1	0	0	0	0	1	0	0	0	2	1	0	0	0	0	0	0	1	0	0	0	0	2	1	0	0	0	0	1	0	0	0	1	0	0	1	0	0	1
28	TGA-element	0	1	0	0	0	1	0	2	2	0	0	1	0	0	1	0	1	0	1	0	1	1	2	1	1	1	0	2	0	0	0	0	0	0	0	0	1	0	0	0	0	0	0	1	1	0	1	0
29	LAMP-element	0	1	0	1	0	0	0	0	0	0	0	0	0	0	0	1	0	1	0	0	0	0	0	0	0	0	0	1	0	0	0	0	0	1	0	0	0	0	1	0	0	0	0	0	1	0	0	0
30	TCT-motif	0	1	2	1	1	2	1	1	0	3	0	1	0	3	0	2	5	2	1	3	0	0	1	4	4	1	1	1	0	1	0	1	5	2	1	1	0	2	0	0	0	3	1	1	0	0	0	1
31	3-AF1 binding site	0	1	0	0	0	0	0	0	0	0	0	1	0	1	0	0	0	1	0	1	0	1	0	0	0	0	0	0	0	0	0	0	0	0	0	1	0	0	0	0	1	0	0	0	0	0	0	0
32	GT1-motif	0	6	2	3	1	1	1	1	1	0	0	0	2	1	2	4	1	1	2	0	1	1	4	2	2	0	0	1	2	1	0	0	1	3	1	4	0	4	1	1	1	0	1	3	0	1	2	1
33	WUN-motif	0	4	2	1	1	1	0	0	0	0	0	2	2	0	0	0	0	1	1	0	0	1	2	1	1	1	0	1	1	0	0	3	0	2	0	4	0	0	0	0	0	0	0	1	1	2	0	0
34	circadian	0	0	1	1	0	0	0	2	0	0	0	0	1	0	0	0	0	0	0	0	0	0	0	0	0	0	0	0	0	2	0	0	1	0	1	0	0	0	0	0	0	0	0	0	0	0	0	0
35	P-box	0	0	1	0	0	0	0	1	0	0	0	0	0	0	0	0	0	1	0	2	1	0	0	0	0	0	0	0	0	0	0	0	2	0	1	0	0	2	1	0	0	1	4	0	0	0	0	0
36	DRE core	0	0	1	0	0	0	0	0	0	0	0	0	0	1	0	0	0	0	0	0	0	0	0	1	1	1	0	0	0	0	0	0	0	1	0	0	1	0	0	0	0	0	0	0	0	0	1	0
37	MBS	0	0	3	1	2	1	0	0	0	1	0	0	2	0	0	0	1	1	2	3	0	0	1	1	1	4	2	3	1	0	1	0	0	0	0	0	0	1	0	0	1	0	2	0	1	1	2	0
38	ABRE4	0	0	1	0	0	0	0	1	1	0	0	0	0	0	0	0	1	0	0	0	1	0	0	1	1	0	1	0	0	1	0	0	0	1	0	0	0	0	2	0	1	1	1	2	0	0	0	1
39	GC-repeat	0	0	1	0	0	0	0	0	0	0	0	0	0	0	0	0	0	0	0	0	0	0	0	0	0	0	0	0	0	0	0	0	0	0	0	0	0	0	0	0	0	0	0	0	0	0	0	0
40	ABRE3a	0	0	1	0	0	0	0	1	1	0	0	0	0	0	0	0	1	0	0	0	1	0	0	1	1	0	1	0	0	1	0	0	0	1	0	0	0	0	2	0	1	1	1	2	0	0	0	1
41	AP-1	0	0	1	1	0	0	0	0	0	0	0	0	0	0	0	0	0	0	0	0	1	3	0	0	0	0	0	0	0	0	1	0	0	0	0	0	0	0	0	0	0	0	0	0	1	0	1	0
42	CGTCA-motif	0	0	0	1	1	2	7	1	1	1	0	2	0	1	1	2	3	0	1	0	2	0	0	0	0	4	2	0	0	1	0	0	0	0	1	0	0	2	1	1	3	1	0	1	1	1	1	2
43	CCAAT-box	0	0	0	1	0	0	0	0	0	0	1	0	0	0	0	0	0	1	0	0	0	0	0	0	0	0	0	0	0	0	2	0	0	0	0	0	0	0	1	0	0	0	0	0	0	0	0	0
44	Unnamed__6	0	0	0	1	2	0	0	0	0	1	0	0	0	0	1	0	0	2	0	0	0	0	0	0	0	0	0	0	0	1	0	2	1	0	0	0	1	0	0	0	0	0	0	2	1	0	0	0
45	AE-box	0	0	0	1	0	0	0	1	0	1	1	0	1	0	0	0	0	2	0	0	0	0	1	1	1	1	2	0	1	0	0	0	0	0	0	0	1	0	1	1	0	1	0	0	0	0	0	2
46	CCGTCC motif	0	0	0	2	0	0	1	0	0	3	0	0	0	1	0	1	0	0	3	0	0	0	0	0	0	1	0	0	0	0	0	0	1	0	0	0	1	1	0	1	0	0	0	0	0	0	0	0
47	TGACG-motif	0	0	0	1	1	2	7	1	1	1	0	2	0	1	1	2	3	0	1	0	2	0	0	0	0	4	2	0	0	1	0	0	0	0	1	0	0	2	1	1	3	1	0	1	1	1	1	2
48	MYB recognition site	0	0	0	1	0	0	0	0	0	0	1	0	0	0	0	0	0	1	0	0	0	0	0	0	0	0	0	0	0	0	2	0	0	0	0	0	0	0	1	0	0	0	0	0	0	0	0	0
49	DRE1	0	0	0	1	0	1	0	0	0	0	0	0	0	0	0	0	0	0	0	0	0	0	0	0	0	0	0	0	0	0	0	0	0	0	0	0	0	0	0	0	0	0	0	0	0	0	0	0
50	A-box	0	0	0	2	0	0	1	0	0	3	0	0	0	1	0	1	0	0	3	0	0	0	1	0	0	1	0	0	0	0	0	0	1	0	0	0	1	1	0	1	0	0	0	0	0	0	0	0
51	TGA-box	0	0	0	1	0	0	0	0	0	0	0	0	0	0	0	0	1	0	0	0	0	0	0	0	0	0	0	0	0	0	0	0	0	0	0	0	0	0	0	0	0	0	0	0	0	0	0	0
52	as-1	0	0	0	1	1	2	7	1	1	1	0	2	0	1	1	2	3	0	1	0	2	0	0	0	0	4	2	0	0	1	0	0	0	0	1	0	0	2	1	1	3	1	0	1	1	1	1	2
53	CCGTCC-box	0	0	0	2	0	0	1	0	0	3	0	0	0	1	0	1	0	0	3	0	0	0	0	0	0	1	0	0	0	0	0	0	1	0	0	0	1	1	0	1	0	0	0	0	0	0	0	0
54	AC-I	0	0	0	0	1	0	0	0	0	0	1	0	0	0	0	0	0	0	0	0	0	0	0	0	0	0	0	0	0	1	0	0	0	0	0	0	0	0	0	0	0	0	0	0	0	0	0	0
55	ABRE2	0	0	0	0	1	0	0	0	0	0	0	0	0	0	0	0	0	0	0	0	0	0	0	0	0	0	0	0	0	0	0	0	0	0	0	0	0	0	0	0	0	0	0	0	0	0	0	2
56	GATA-motif	0	0	0	0	0	1	1	2	0	3	0	0	0	2	1	0	1	3	0	1	1	0	1	0	0	1	1	1	2	1	0	0	0	0	0	0	2	2	0	1	2	0	0	0	0	0	0	0
57	GC-motif	0	0	0	0	0	1	0	1	0	1	0	0	1	0	0	1	0	0	0	1	0	0	0	0	0	1	0	0	0	0	0	0	0	0	0	1	0	0	0	1	0	0	0	1	1	0	0	0
58	HD-Zip 3	0	0	0	0	0	1	0	0	0	0	0	0	0	0	0	0	0	0	0	1	0	0	0	0	0	0	0	0	0	0	0	0	0	0	0	0	0	0	0	0	0	0	0	0	0	0	0	0
59	Sp1	0	0	0	0	0	1	0	0	0	0	0	0	0	0	0	1	0	0	0	0	0	0	0	0	0	1	1	0	0	0	0	0	1	0	0	0	0	0	1	1	0	0	0	0	0	0	0	0
60	RY-element	0	0	0	0	0	1	0	0	0	0	1	0	0	0	0	0	0	0	0	0	0	0	0	0	0	0	0	0	0	2	0	0	0	0	0	0	0	1	0	0	0	0	1	0	0	0	0	0
61	AuxRR-core	0	0	0	0	0	2	1	0	0	0	0	0	0	0	0	0	1	0	0	0	0	0	0	0	0	0	0	1	0	0	1	0	0	0	0	0	0	0	0	0	0	0	0	0	0	0	0	0
62	box S	0	0	0	0	0	0	1	0	0	0	0	0	0	0	0	0	0	1	0	0	1	0	0	0	0	0	0	0	0	0	0	0	0	0	0	0	0	0	0	1	0	0	0	0	0	0	0	2
63	O2-site	0	0	0	0	0	0	1	0	0	0	0	0	0	0	1	1	2	1	1	0	1	0	0	0	0	1	0	1	1	0	0	0	0	0	0	0	0	1	0	0	0	1	0	0	0	0	0	2
64	Unnamed__2	0	0	0	0	0	0	1	0	0	0	0	0	0	0	1	0	0	0	0	0	0	1	0	0	0	5	0	0	0	0	0	1	0	1	0	1	0	0	0	0	0	0	0	0	0	0	0	0
65	GCN4_motif	0	0	0	0	0	0	1	0	0	0	1	2	1	0	0	0	0	1	1	0	0	0	0	0	0	0	1	0	0	0	0	0	0	0	0	0	1	1	0	0	0	0	0	0	0	0	0	0
66	MRE	0	0	0	0	0	0	1	1	0	1	0	0	0	0	1	0	0	0	0	0	0	0	0	1	1	0	1	0	0	0	0	0	1	1	0	0	1	0	1	0	0	1	1	2	1	0	2	0
67	MBSI	0	0	0	0	0	0	0	1	1	0	0	0	0	0	0	0	0	0	0	0	0	0	0	0	0	0	0	0	0	0	0	0	0	0	0	0	0	0	0	0	0	0	0	0	0	0	0	1
68	LTR	0	0	0	0	0	0	0	1	0	0	0	0	1	0	0	1	1	1	1	0	1	1	1	1	1	1	1	0	1	1	1	2	0	0	1	0	0	3	1	0	0	0	1	0	0	2	0	0
69	Gap-box	0	0	0	0	0	0	0	1	0	0	0	0	0	0	0	0	0	0	0	1	0	0	0	0	0	0	0	0	0	0	0	0	0	0	1	0	0	0	0	0	0	0	0	0	0	0	0	0
70	Box II	0	0	0	0	0	0	0	0	1	1	0	0	0	0	0	0	0	0	1	0	0	0	0	0	0	0	0	1	0	0	0	0	0	0	0	0	0	0	0	0	0	0	0	0	0	0	0	4
71	ATCT-motif	0	0	0	0	0	0	0	0	1	0	1	0	3	1	1	1	0	2	0	0	0	0	0	0	0	0	0	0	0	0	0	2	0	0	1	0	0	0	0	0	0	0	0	0	0	0	1	0
72	I-box	0	0	0	0	0	0	0	0	0	1	0	0	0	0	0	0	0	3	0	0	0	1	0	0	0	0	0	0	0	0	0	0	0	0	0	1	0	0	0	1	1	0	0	0	0	0	0	1
73	dOCT	0	0	0	0	0	0	0	0	0	1	0	0	0	0	1	0	0	0	0	0	0	0	0	0	0	0	0	0	0	0	0	0	0	0	0	0	0	0	0	0	0	0	0	0	0	0	0	0
74	AT1-motif	0	0	0	0	0	0	0	0	0	1	1	1	0	0	0	0	0	1	0	0	0	0	0	0	0	0	0	0	0	0	0	2	0	0	0	0	0	0	0	0	0	0	0	0	0	1	0	0
75	ACE	0	0	0	0	0	0	0	0	0	0	1	0	0	0	0	0	0	0	1	1	0	0	0	0	0	0	0	0	0	0	0	0	0	1	0	1	0	0	0	0	0	1	0	0	0	0	1	0
76	AT-rich element	0	0	0	0	0	0	0	0	0	0	1	1	0	1	0	0	0	0	0	0	0	1	0	0	0	0	0	0	0	0	0	0	0	0	0	0	0	0	0	0	0	0	0	0	0	0	0	1
77	chs-CMA1a	0	0	0	0	0	0	0	0	0	0	0	1	0	1	0	0	1	0	1	0	0	2	0	1	1	0	0	1	0	0	0	2	0	0	0	1	0	0	2	0	0	0	1	0	1	0	0	0
78	CARE	0	0	0	0	0	0	0	0	0	0	0	1	1	0	0	0	1	0	0	1	0	0	0	0	0	0	0	0	0	0	0	0	0	0	0	0	1	0	0	0	0	0	0	0	0	0	0	0
79	Box III	0	0	0	0	0	0	0	0	0	0	0	1	0	0	0	0	0	0	0	0	0	0	0	0	0	0	0	0	0	0	0	0	0	0	0	0	0	0	0	0	0	0	0	0	0	0	0	0
80	F-box	0	0	0	0	0	0	0	0	0	0	0	0	1	0	1	0	1	0	0	0	0	0	0	0	0	0	0	1	0	0	0	0	0	0	1	1	0	0	1	0	1	0	0	0	0	0	0	1
81	Unnamed-10/14/12/8	0	0	0	0	0	0	0	0	0	0	0	0	0	4	0	0	0	0	0	0	0	0	0	0	0	0	0	0	0	0	0	0	0	0	0	0	0	4	0	0	0	0	0	0	0	0	0	0
82	AC-II	0	0	0	0	0	0	0	0	0	0	0	0	0	0	0	1	0	0	0	0	0	0	0	0	0	0	0	0	0	1	0	0	0	0	0	0	0	0	0	0	0	0	0	0	0	0	0	0
83	TCA	0	0	0	0	0	0	0	0	0	0	0	0	0	0	0	0	2	1	0	3	0	0	0	1	1	0	0	0	0	2	0	0	0	0	0	0	0	1	0	0	0	0	0	0	0	0	0	0
84	chs-CMA2a	0	0	0	0	0	0	0	0	0	0	0	0	0	0	0	0	1	0	0	0	1	0	0	0	0	0	0	0	0	0	0	0	0	0	1	0	0	0	0	0	0	0	0	0	0	0	0	0
85	LS7	0	0	0	0	0	0	0	0	0	0	0	0	0	0	0	0	0	0	1	0	0	0	0	0	0	0	0	0	0	0	0	0	0	0	0	0	0	0	0	0	0	0	0	0	0	0	0	0
86	ATC-motif	0	0	0	0	0	0	0	0	0	0	0	0	0	0	0	0	0	0	0	1	0	0	0	0	0	0	0	0	0	0	0	0	0	0	0	0	0	0	0	0	0	0	1	0	0	0	0	0
87	AACA_motif	0	0	0	0	0	0	0	0	0	0	0	0	0	0	0	0	0	0	0	0	0	0	1	0	0	0	0	0	0	0	0	0	0	0	0	0	0	0	0	0	0	0	0	0	0	0	0	0
88	GGA-motif	0	0	0	0	0	0	0	0	0	0	0	0	0	0	0	0	0	0	0	0	0	0	1	1	1	0	0	0	0	0	0	0	0	0	0	0	0	0	0	0	0	0	0	0	0	0	0	0
89	JERE	0	0	0	0	0	0	0	0	0	0	0	0	0	0	0	0	0	0	0	0	0	0	0	0	0	1	0	0	0	0	0	0	0	0	0	0	0	0	0	0	0	0	0	0	0	0	0	0
90	HD-Zip 1	0	0	0	0	0	0	0	0	0	0	0	0	0	0	0	0	0	0	0	0	0	0	0	0	0	0	2	0	0	0	1	0	0	0	0	0	0	0	0	0	1	0	0	0	0	0	0	2
91	re2f-1	0	0	0	0	0	0	0	0	0	0	0	0	0	0	0	0	0	0	0	0	0	0	0	0	0	0	0	0	1	0	0	0	0	0	0	0	0	0	0	0	0	0	0	0	0	0	0	0
92	E2Fb	0	0	0	0	0	0	0	0	0	0	0	0	0	0	0	0	0	0	0	0	0	0	0	0	0	0	0	0	0	0	0	0	1	0	0	0	0	0	0	0	0	0	0	0	0	0	0	0
93	AT~ABRE	0	0	0	0	0	0	0	0	0	0	0	0	0	0	0	0	0	0	0	0	0	0	0	0	0	0	0	0	0	0	0	0	0	1	0	0	0	0	0	0	0	0	0	0	0	0	0	1
94	SARE	0	0	0	0	0	0	0	0	0	0	0	0	0	0	0	0	0	0	0	0	0	0	0	0	0	0	0	0	0	0	0	0	0	0	0	0	1	0	0	0	0	0	0	0	0	0	0	0
95	AuxRE	0	0	0	0	0	0	0	0	0	0	0	0	0	0	0	0	0	0	0	0	0	0	0	0	0	0	0	0	0	0	0	0	0	0	0	0	0	0	0	0	0	0	0	1	0	0	0	0
96	Unnamed__16	0	0	0	0	0	0	0	0	0	0	0	0	0	0	0	0	0	0	0	0	0	0	0	0	0	0	0	0	0	0	0	0	0	0	0	0	0	0	0	0	0	0	0	0	1	0	0	0
97	3-AF3 binding site	0	0	0	0	0	0	0	0	0	0	0	0	0	0	0	0	0	0	0	0	0	0	0	0	0	0	0	0	0	0	0	0	0	0	0	0	0	0	0	0	0	0	0	0	0	0	0	1
98	AT-rich sequence	0	0	0	0	0	0	0	0	0	0	0	0	0	0	0	0	0	0	0	0	0	0	0	0	0	0	0	0	0	0	0	0	0	0	0	0	0	0	0	0	0	0	0	0	0	0	0	0
99	Pc-CMA2a	0	0	0	0	0	0	0	0	0	0	0	0	0	0	0	0	0	0	0	0	0	0	0	0	0	0	0	0	0	0	0	0	0	0	0	0	0	0	0	0	0	0	0	0	0	0	0	0
100	ACA-motif	0	0	0	0	0	0	0	0	0	0	0	0	0	0	0	0	0	0	0	0	0	0	0	0	0	0	0	0	0	0	0	0	0	0	0	0	0	0	0	0	0	0	0	0	0	0	0	0
101	plant_AP-2-like	0	0	0	0	0	0	0	0	0	0	0	0	0	0	0	0	0	0	0	0	0	0	0	0	0	0	0	0	0	0	0	0	0	0	0	0	0	0	0	0	0	0	0	0	0	0	0	0
102	CAG-motif	0	0	0	0	0	0	0	0	0	0	0	0	0	0	0	0	0	0	0	0	0	0	0	0	0	0	0	0	0	0	0	0	0	0	0	0	0	0	0	0	0	0	0	0	0	0	0	0
103	GATT-motif	0	0	0	0	0	0	0	0	0	0	0	0	0	0	0	0	0	0	0	0	0	0	0	0	0	0	0	0	0	0	0	0	0	0	0	0	0	0	0	0	0	0	0	0	0	0	0	0
104	Box II -like sequence	0	0	0	0	0	0	0	0	0	0	0	0	0	0	0	0	0	0	0	0	0	0	0	0	0	0	0	0	0	0	0	0	0	0	0	0	0	0	0	0	0	0	0	0	0	0	0	0
105	NON	0	0	0	0	0	0	0	0	0	0	0	0	0	0	0	0	0	0	0	0	0	0	0	0	0	0	0	0	0	0	0	0	0	0	0	0	0	0	0	0	0	0	0	0	0	0	0	0
106	MSA-like	0	0	0	0	0	0	0	0	0	0	0	0	0	0	0	0	0	0	0	0	0	0	0	0	0	0	0	0	0	0	0	0	0	0	0	0	0	0	0	0	0	0	0	0	0	0	0	0
107	chs-Unit 1 m1	0	0	0	0	0	0	0	0	0	0	0	0	0	0	0	0	0	0	0	0	0	0	0	0	0	0	0	0	0	0	0	0	0	0	0	0	0	0	0	0	0	0	0	0	0	0	0	0
108	H-box	0	0	0	0	0	0	0	0	0	0	0	0	0	0	0	0	0	0	0	0	0	0	0	0	0	0	0	0	0	0	0	0	0	0	0	0	0	0	0	0	0	0	0	0	0	0	0	0
109	L-box	0	0	0	0	0	0	0	0	0	0	0	0	0	0	0	0	0	0	0	0	0	0	0	0	0	0	0	0	0	0	0	0	0	0	0	0	0	0	0	0	0	0	0	0	0	0	0	0
110	ACTCATCCT sequence	0	0	0	0	0	0	0	0	0	0	0	0	0	0	0	0	0	0	0	0	0	0	0	0	0	0	0	0	0	0	0	0	0	0	0	0	0	0	0	0	0	0	0	0	0	0	0	0
111	sbp-CMA1c	0	0	0	0	0	0	0	0	0	0	0	0	0	0	0	0	0	0	0	0	0	0	0	0	0	0	0	0	0	0	0	0	0	0	0	0	0	0	0	0	0	0	0	0	0	0	0	0
112	GTGGC-motif	0	0	0	0	0	0	0	0	0	0	0	0	0	0	0	0	0	0	0	0	0	0	0	0	0	0	0	0	0	0	0	0	0	0	0	0	0	0	0	0	0	0	0	0	0	0	0	0
113	OCT	0	0	0	0	0	0	0	0	0	0	0	0	0	0	0	0	0	0	0	0	0	0	0	0	0	0	0	0	0	0	0	0	0	0	0	0	0	0	0	0	0	0	0	0	0	0	0	0
114	AAAC-motif	0	0	0	0	0	0	0	0	0	0	0	0	0	0	0	0	0	0	0	0	0	0	0	0	0	0	0	0	0	0	0	0	0	0	0	0	0	0	0	0	0	0	0	0	0	0	0	0
115	motif I	0	0	0	0	0	0	0	0	0	0	0	0	0	0	0	0	0	0	0	0	0	0	0	0	0	0	0	0	0	0	0	0	0	0	0	0	0	0	0	0	0	0	0	0	0	0	0	0
116	DRE	0	0	0	0	0	0	0	0	0	0	0	0	0	0	0	0	0	0	0	0	0	0	0	0	0	0	0	0	0	0	0	0	0	0	0	0	0	0	0	0	0	0	0	0	0	0	0	0
[truncated: 105 more columns]

## Sheet: Supplementary Table 7
Supplementary Table 7 Representative cis-element distrubution related to phytohormone and stress responsive of 153 EsAP2/ERF in 3kb promoter region
	Phytohormone responsive										Abiotic and biotic stress
Gene	ABRE	AuxRR	CGTCA-motif	TGACG-motif	GARE	P-box	TCA	TGA	TATC-box	ERE	ARE	TC-rich repeats	W box	LTR	MBS	WUN-motif	STRE	DRE	GC-motif	MYB	myc	AP-1
ES01G31660_A1	0	0	0	0	0	0	1	2	0	0	4	0	0	1	1	2	2	0	0	10	3	0
ES01G31670_A1	3	0	2	0	0	0	1	1	0	0	3	0	0	1	1	1	5	1	0	14	5	0
ES01G31690_A1	3	0	2	0	0	0	1	1	0	0	3	0	0	1	1	1	3	1	0	14	5	0
ES01G31720_A1	1	0	0	4	0	4	1	1	2	0	2	0	4	1	4	1	4	1	1	5	2	0
ES02G31800_A1	2	0	0	1	0	1	0	1	0	2	5	1	0	0	1	1	3	0	1	4	2	1
ES04G15650_A1	8	0	1	2	0	2	0	2	0	3	1	0	0	1	1	0	2	0	0	8	2	0
ES04G32480_A1	3	0	1	1	0	1	3	1	0	4	2	0	1	1	1	0	1	1	0	8	2	0
ES04G32490_A1	7	0	0	1	0	1	2	1	0	3	1	0	1	0	0	2	2	0	0	7	2	0
ES05G09450_A1	5	0	0	1	0	1	2	2	0	1	2	0	1	0	1	1	1	1	0	3	5	0
ES05G09460_A1	2	0	0	0	1	0	1	1	0	0	6	0	7	0	0	1	1	0	0	5	3	0
ES05G02550_A1	3	0	1	0	1	0	0	0	0	1	3	0	0	0	0	0	2	0	0	7	5	0
ES05G02560_A1	2	0	0	0	1	0	1	1	0	1	1	0	0	0	0	2	1	0	0	1	3	2
ES05G02570_A1	3	0	1	0	1	0	2	1	0	0	2	1	1	0	1	0	1	2	0	7	1	0
ES06G16860_A1	12	1	0	1	1	1	1	1	0	1	1	0	1	0	0	1	1	0	0	2	2	1
ES02G19290_A2	0	0	0	0	0	0	0	1	0	3	2	0	0	0	0	0	2	1	0	10	4	0
ES03G02460_A2	2	0	0	1	1	1	2	0	1	0	1	1	0	0	0	0	2	0	1	8	6	0
ES04G10590_A2	7	0	0	1	0	1	0	0	0	1	2	1	0	1	3	2	0	0	0	12	3	0
ES04G23930_A2	7	0	1	2	2	2	2	1	0	1	0	0	1	0	0	0	0	1	1	10	3	0
ES05G20730_A2	6	0	0	2	0	2	0	0	0	0	0	0	2	0	0	0	1	1	0	5	5	0
ES07G11560_A2	4	0	0	2	0	2	3	0	1	2	0	0	0	0	0	2	0	0	0	8	6	0
ES07G18970_A2	5	0	0	3	0	3	0	1	0	4	3	0	0	0	0	1	2	1	1	7	4	1
ES05G20950_A3	2	0	0	0	0	0	1	2	2	2	4	1	1	1	0	1	3	3	0	10	2	0
ES01G15860_A4	3	0	0	1	0	1	3	0	0	3	1	2	2	0	2	1	0	0	0	8	5	0
ES01G18150_A4	1	0	0	1	0	1	0	0	0	2	0	1	1	0	1	0	2	0	1	3	5	0
ES01G26180_A4	3	0	0	1	0	1	0	1	0	1	4	0	0	1	2	1	3	0	0	7	2	0
ES01G27140_A4	0	0	0	0	2	0	4	0	0	4	0	1	0	0	3	0	2	0	1	7	7	0
ES01G44110_A4	7	0	0	1	0	1	2	0	0	1	4	0	0	1	0	0	3	0	0	3	5	0
ES02G31220_A4	7	1	1	1	0	1	1	1	1	3	1	2	1	0	0	1	3	0	1	9	4	0
ES03G03770_A4	3	0	0	1	0	1	2	0	0	2	0	0	0	1	2	0	2	0	0	11	2	0
ES04G04310_A4	3	0	1	0	1	0	1	0	0	1	2	2	0	1	0	0	5	0	0	5	2	0
ES05G01490_A4	7	0	0	2	0	2	1	0	0	1	3	0	2	0	1	0	1	0	0	7	5	0
ES05G01500_A4	16	0	0	0	1	0	0	0	0	3	4	0	1	0	3	2	0	2	0	8	8	0
ES05G01510_A4	1	0	0	1	0	1	0	0	0	2	3	1	3	0	0	0	3	0	1	3	6	0
ES06G01820_A4	9	0	0	0	0	0	1	1	1	1	1	2	1	0	1	0	1	0	0	5	4	0
ES07G30320_A4	5	1	1	1	0	1	0	0	0	2	3	1	4	0	1	0	2	0	1	4	6	0
ES07G06780_A4	5	0	0	2	0	2	0	0	1	2	3	3	0	1	2	2	1	0	0	9	5	0
ES01G14670_A5	1	0	0	1	0	1	0	1	0	4	0	1	1	0	1	1	2	1	0	7	0	1
ES01G24230_A5	4	0	0	1	0	1	1	0	0	3	3	0	1	0	0	0	0	1	0	4	2	0
ES02G09070_A5	5	0	0	0	0	0	0	0	1	1	2	1	0	0	0	2	1	1	0	7	7	0
ES03G13970_A5	0	1	0	1	0	1	1	0	0	0	3	0	1	0	0	0	2	0	0	7	3	0
ES03G05960_A5	4	0	0	2	0	2	2	0	0	0	3	0	0	0	1	0	1	0	0	8	6	0
ES03G07330_A5	6	0	0	3	0	3	1	1	1	2	3	0	0	0	0	0	2	0	0	4	6	0
ES04G07430_A5	2	1	1	0	2	0	2	0	0	0	2	1	1	0	3	0	1	0	0	8	6	0
ES04G07440_A5	6	0	0	2	0	2	2	0	0	3	0	0	0	1	0	1	3	0	0	3	5	0
ES04G09210_A5	4	0	0	1	1	1	0	1	0	4	8	1	1	0	2	0	4	1	0	6	6	0
ES05G01610_A5	6	0	0	2	0	2	5	2	1	6	4	1	3	1	0	1	1	0	0	1	1	1
ES05G27890_A5	3	0	0	1	1	1	1	1	0	0	2	0	1	0	1	2	4	0	0	5	5	0
ES05G05000_A5	5	0	0	0	0	0	2	1	0	2	1	0	1	0	0	1	0	0	0	4	7	0
ES06G04050_A5	2	0	0	1	0	1	3	1	0	3	3	1	0	1	2	2	3	0	0	6	8	0
ES06G04120_A5	6	1	0	5	0	5	2	1	0	0	2	1	0	1	0	1	0	0	0	11	6	0
ES06G04130_A5	15	1	0	2	0	2	3	1	0	2	2	2	1	1	0	0	1	0	0	7	3	0
ES06G04140_A5	6	0	0	2	0	2	0	1	0	2	1	1	1	3	1	0	1	3	0	9	2	1
ES02G19710_A6	1	0	1	2	2	2	1	0	1	0	1	0	0	3	1	0	6	0	0	17	4	0
ES02G35860_A6	4	0	1	3	1	3	14	0	0	3	0	2	2	2	2	1	5	0	0	4	3	0
ES03G14640_A6	1	0	0	2	0	2	2	2	0	1	1	0	0	0	2	0	1	0	0	17	5	0
ES04G28460_A6	0	0	0	0	0	0	2	0	0	4	3	1	1	1	0	0	2	0	0	5	7	2
ES05G01880_A6	0	1	0	1	1	1	1	0	0	2	1	0	1	0	0	1	5	0	0	7	3	0
ES05G27090_A6	4	0	0	0	0	0	0	1	0	2	0	0	2	0	0	0	3	1	0	7	5	0
ES06G14790_A6	1	0	2	1	1	1	3	0	0	3	0	0	0	0	0	1	2	0	0	9	4	0
ES01G01140_AP2	1	0	1	0	0	0	1	0	1	2	1	1	2	0	0	0	2	0	0	10	3	0
ES01G10040_AP2	2	0	0	0	0	0	2	1	0	0	3	0	2	0	0	4	1	0	0	11	4	0
ES01G02260_AP2	2	0	0	2	0	2	0	1	0	0	2	2	0	0	0	2	0	0	0	3	5	0
ES01G24220_AP2	3	0	0	0	0	0	3	0	1	0	3	0	0	1	2	2	3	0	1	9	4	0
ES01G25050_AP2	0	0	0	1	0	1	0	1	0	0	4	1	0	0	0	0	1	0	0	10	4	0
ES01G32960_AP2	5	0	0	2	0	2	1	0	0	1	3	0	1	1	2	0	5	0	0	8	4	0
ES01G37120_AP2	2	0	0	0	0	0	1	0	0	3	3	0	0	1	1	1	1	0	0	4	6	0
ES01G05530_AP2	0	0	0	0	2	0	1	0	0	0	3	2	1	0	0	0	2	0	0	10	7	0
ES02G15140_AP2	1	0	0	1	1	1	0	0	0	1	1	0	2	1	0	0	3	0	0	9	4	0
ES02G15150_AP2	2	0	0	0	0	0	0	0	0	2	3	0	1	0	0	4	4	0	1	15	6	0
ES02G03550_AP2	5	0	1	1	0	1	2	0	0	0	2	0	0	0	1	1	1	1	1	6	2	0
ES03G06770_AP2	3	0	0	0	1	0	4	0	0	0	1	0	1	0	1	0	1	0	0	13	2	0
ES04G08530_AP2	3	0	0	1	0	1	3	1	0	0	4	1	1	1	0	3	3	0	0	4	1	0
ES04G19400_AP2	4	0	2	1	0	1	0	0	0	3	1	1	1	1	1	1	3	1	0	14	2	0
ES05G04350_AP2	2	0	0	0	1	0	1	0	0	1	4	1	0	1	2	1	4	0	0	9	5	0
ES05G05020_AP2	1	0	0	1	1	1	4	0	0	4	3	0	2	1	1	2	1	0	0	4	2	0
ES05G10520_AP2	0	0	0	1	0	1	0	0	0	2	3	0	0	0	0	0	0	0	0	2	5	0
ES06G06860_AP2	3	0	0	3	0	3	2	0	0	3	3	0	0	2	0	3	1	0	0	1	3	0
ES06G17950_AP2	3	0	0	1	0	1	2	1	0	1	1	0	2	0	0	2	2	0	0	13	2	0
ES06G03390_AP2	2	0	0	1	1	1	1	0	0	0	0	0	0	2	0	1	4	1	0	3	4	0
ES07G11840_AP2	2	0	0	2	0	2	1	0	0	5	2	0	0	0	1	1	0	0	0	7	5	0
ES07G15750_AP2	4	0	0	0	1	0	0	0	0	1	3	0	1	0	0	0	0	0	0	6	2	0
ES07G08110_AP2	6	0	0	0	0	0	2	0	0	3	2	2	0	0	0	2	0	0	0	9	3	0
ES08G08250_AP2	2	0	0	0	0	0	1	0	0	1	1	3	0	3	0	0	1	0	0	2	2	0
ES01G17200_B1	3	0	0	1	1	1	1	2	0	3	2	1	0	1	0	0	2	0	1	1	3	0
ES01G19170_B1	0	0	0	0	0	0	0	0	0	2	2	0	0	0	0	0	1	0	0	2	0	0
ES01G33640_B1	2	1	0	0	0	0	1	2	0	0	2	0	3	0	3	1	4	0	0	9	5	0
ES02G20150_B1	7	0	0	1	1	1	0	0	1	0	4	0	1	1	0	0	3	0	0	7	4	0
ES02G02900_B1	1	0	0	1	0	1	2	0	0	4	1	0	0	2	1	2	2	0	0	4	7	0
ES03G26950_B1	3	1	0	0	0	0	1	0	0	1	4	2	1	0	1	1	2	0	0	8	1	0
ES05G18970_B1	1	1	0	0	0	0	0	2	0	0	1	1	1	2	2	0	3	0	0	8	5	0
ES05G10890_B1	4	0	0	2	1	2	1	0	0	3	0	1	1	1	1	1	0	0	0	2	3	0
ES05G17310_B1	0	0	3	2	0	2	2	0	0	0	5	0	1	2	1	1	0	1	0	11	2	0
ES06G11990_B1	4	0	0	3	0	3	3	0	0	0	1	0	1	1	1	1	3	0	0	10	5	0
ES06G26280_B1	3	0	0	0	0	0	0	0	0	4	1	2	2	0	1	1	1	0	0	9	10	0
ES06G28350_B1	10	0	0	4	0	4	3	0	2	2	0	0	0	0	2	0	2	0	0	6	3	1
ES06G28360_B1	5	0	1	4	0	4	1	1	0	2	1	1	0	0	0	2	1	2	0	8	0	0
ES07G14820_B1	4	0	1	0	0	0	2	1	0	1	2	2	0	0	2	0	0	0	0	7	10	1
ES01G00530_B2	3	0	0	0	0	0	4	0	0	2	5	2	1	2	0	3	3	0	0	6	5	0
ES04G27430_B2	2	1	0	1	0	1	0	0	0	2	2	0	0	0	0	2	1	0	0	12	6	0
ES06G21300_B2	6	0	0	1	1	1	0	2	0	2	5	0	1	0	0	0	2	0	0	1	6	0
ES01G16250_B3	3	2	0	2	0	2	1	1	0	0	2	0	0	0	1	1	5	1	1	10	4	0
ES01G16260_B3	4	1	2	7	0	7	0	0	0	0	1	0	1	0	0	0	1	0	0	5	7	0
ES01G26040_B3	2	0	0	2	0	2	1	0	0	2	0	0	1	1	0	0	2	0	1	7	5	0
ES01G26050_B3	4	1	0	3	0	3	2	2	1	4	1	0	1	1	1	0	2	0	0	7	7	0
ES01G26060_B3	1	0	1	0	1	0	1	0	0	0	6	1	0	1	1	1	0	0	0	10	5	0
ES04G13310_B3	22	0	1	0	0	0	2	0	1	1	3	2	0	0	1	1	2	0	0	10	6	0
ES04G19490_B3	6	0	0	0	0	0	1	1	0	0	2	0	1	0	1	0	3	2	0	18	4	0
ES04G19500_B3	2	0	2	0	0	0	0	0	0	3	7	0	0	0	0	1	2	0	0	13	6	0
ES04G20670_B3	3	1	0	1	0	1	1	0	0	3	1	3	1	0	2	1	1	1	0	4	2	1
ES04G22300_B3	2	0	0	0	1	0	1	0	1	1	1	0	1	0	2	0	2	0	0	12	4	0
ES04G22310_B3	6	1	0	1	1	1	5	0	2	1	1	0	2	2	1	0	2	0	0	8	0	0
ES04G22320_B3	7	0	0	0	0	0	1	0	2	2	3	0	0	1	0	3	4	0	0	2	2	0
ES06G20190_B3	7	0	0	1	1	1	2	0	1	0	1	0	0	0	1	1	1	0	0	5	3	0
ES06G20200_B3	1	0	0	0	0	0	0	0	0	5	2	0	0	1	1	1	1	0	0	6	4	0
ES06G20210_B3	1	0	0	1	2	1	0	0	0	0	1	0	0	0	0	3	6	1	0	10	4	0
ES06G28050_B3	3	0	0	1	2	1	0	0	0	0	2	0	0	1	0	0	2	0	0	0	11	0
ES06G28070_B3	3	0	0	3	0	3	0	0	0	7	3	0	0	0	0	0	1	0	1	4	4	0
ES07G09490_B3	3	0	0	0	0	0	2	1	0	0	2	0	0	1	0	0	1	0	0	5	1	0
ES07G15190_B3	0	1	1	2	0	2	0	0	0	0	5	0	1	0	1	0	2	1	0	11	3	0
ES02G22900_B4	1	0	0	1	0	1	2	0	0	6	2	1	2	0	0	0	1	0	1	6	2	0
ES02G22910_B4	8	0	1	3	0	3	1	0	0	3	3	0	2	0	1	0	3	0	0	6	6	0
ES02G35200_B4	0	0	0	2	0	2	0	1	0	2	0	0	2	0	1	1	1	1	0	8	3	0
ES03G10510_B4	0	0	0	1	0	1	0	0	0	0	3	1	1	0	0	3	0	1	0	13	4	0
ES03G09110_B4	0	0	0	2	0	2	1	1	1	2	0	2	0	3	1	0	4	0	0	8	3	0
ES04G29780_B4	2	0	0	0	0	0	0	0	1	0	5	1	2	1	1	1	2	0	0	14	3	0
ES07G14910_B4	2	0	0	0	0	0	0	1	0	2	4	1	0	1	0	0	1	0	0	12	3	0
ES07G23620_B4	0	0	0	1	1	1	1	1	0	3	3	0	0	0	0	0	1	0	0	2	2	0
ES08G01880_B4	0	0	0	1	0	1	1	0	0	5	0	2	1	0	0	1	1	2	0	4	1	0
ES02G32670_B5	2	0	0	1	0	1	0	1	0	5	0	1	0	0	2	0	1	1	0	2	3	1
ES03G23300_B5	3	0	0	0	0	0	2	2	0	1	0	0	2	0	0	1	3	1	0	4	4	0
ES03G30530_B5	5	0	1	1	1	1	2	0	0	0	2	0	1	0	0	0	2	0	1	3	1	0
ES03G30650_B5	2	0	1	3	1	3	0	0	0	1	3	1	1	0	0	0	2	0	1	6	4	0
ES04G23360_B5	3	1	0	0	0	0	4	0	0	1	2	0	0	0	1	1	0	0	0	3	4	0
ES04G03400_B5	6	0	0	3	2	3	2	0	1	0	1	2	2	1	1	3	0	1	0	6	1	0
ES05G23430_B5	2	0	1	1	0	1	2	2	0	0	2	0	3	2	1	0	1	0	0	8	7	0
ES01G12680_B6	3	0	0	0	1	0	0	0	0	1	0	3	2	0	3	2	1	1	0	5	4	1
ES01G30420_B6	6	0	0	2	1	2	1	1	0	2	0	0	0	1	0	0	3	0	0	12	7	1
ES01G31280_B6	2	0	0	0	0	0	1	1	0	3	1	0	0	1	0	1	2	0	0	4	5	3
ES01G45100_B6	2	1	0	0	0	0	2	0	0	2	9	1	1	1	1	0	2	0	0	9	4	1
ES02G02270_B6	5	0	0	1	1	1	1	0	0	2	4	1	1	0	0	0	1	0	0	6	7	0
ES02G28210_B6	3	0	0	0	4	0	0	0	0	2	3	1	0	1	2	0	4	0	0	6	2	0
ES02G02950_B6	22	0	0	2	0	2	0	0	0	0	0	3	1	0	0	0	2	0	0	5	5	0
ES03G05180_B6	3	1	0	0	0	0	0	0	0	2	2	1	0	0	2	1	0	0	0	5	4	0
ES03G05530_B6	1	0	0	2	0	2	1	0	1	5	2	0	1	0	0	0	3	0	0	3	2	0
ES04G06500_B6	3	0	1	0	0	0	1	1	0	1	3	0	1	0	0	0	1	0	0	13	5	0
ES04G35940_B6	0	0	0	1	0	1	1	0	0	3	2	0	4	1	0	0	5	1	0	0	3	0
ES06G00820_B6	1	0	0	1	1	1	0	1	0	0	4	0	3	1	0	1	2	0	0	8	5	0
ES06G27290_B6	5	0	0	3	0	3	1	1	0	3	0	0	1	0	1	0	5	0	0	7	6	0
ES07G14140_B6	3	0	1	0	0	0	1	1	0	3	2	0	0	1	0	2	1	0	0	8	6	0
ES07G03880_B6	0	0	0	0	0	0	0	1	1	3	2	0	1	0	1	2	1	0	0	3	1	0
ES08G07690_B6	1	1	0	1	0	1	1	0	0	0	2	2	0	3	2	0	1	0	0	8	9	0
ES01G17860_soloist	6	0	1	1	0	1	0	2	0	0	7	0	1	0	0	0	3	0	0	8	4	0
ES07G21970_soloist	0	0	1	1	1	1	2	0	0	3	2	0	1	1	1	2	3	0	0	13	1	1
times	541	23	41	164	55	164	191	76	31	260	335	89	129	82	111	120	293	45	20	1085	620	21
	0.349935	0.0148771	0.0265201	0.10608	0.0355757	0.10608	0.123545	0.0491591	0.0200517	0.168176	0.113559	0.0301695	0.0437288	0.0277966	0.0376271	0.040678	0.099322	0.0152542	0.00677966	0.367797	0.210169	0.00711864
Total times	1546										2950
	4496

## Sheet: Supplementary Table 8
Suppementary Table 8 list of representative cis-elements sequence
Categories	Element	Sequence
ABRE	ABRE	TACGGTC
	ABRE4	CACGTA
	ABRE3a	TACGTG
	ABRE2	CCACGTGG
	AT~ABRE	TACGTGTC
GARE	GARE-motif	TCTGTTG
TATC-box	TATC-box	TATCCCA
P-box	P-box	CCTTTTG
CGTCA-motif	CGTCA-motif	CGTCA
TGACG-motif	TGACG-motif	TGACG
TCA	TCA	TCATCTTCAT
	TCA-element	CCATCTTTTT
ERE	ERE	ATTTTAAA
TGA	TGA-element	AACGAC
	TGA-box	TGACGTAA
AuxRR	AuxRR-core	GGTCCAT
	AuxRE	TGTCTCAATAAG
MYB	Myb	TAACTG
	MYB-like sequence	TAACCA
	Myb-binding site	CAACAG
	CCAAT-box	CAACGG
	MYB recognition site	CCGTTG
MYC	Myc	TCTCTTA
AP-1	AP-1	TGAGTTAG
MBS	MBS	CAACTG
	MBSI	aaaAaaC(G/C)GTTA
W-box	W-box	TTGACC
ARE	ARE	AAACCA
TC-rich repeats	TC-rich repeats	ATTCTCTAAC
LTR	LTR	CCGAAA
WUN-motif	WUN-motif	AAATTACTA
STRE	STRE	AGGGG
DRE	DRE	TACCGACAT
	DRE core	GCCGAC
	DRE1	ACCGAGA
GC-motif	GC-motif	CCCCCG

## Sheet: Supplementary Table 9
Suppementary Table 9 Protein-protein interactions in EsAP2/ERF family
node1	node2	neighborhood_on_chromosome	gene_fusion	phylogenetic_cooccurrence	homology	coexpression	experimentally_determined_interaction	database_annotated	automated_textmining	combined_score
ES05G20950	ABI5	0	0	0	0	0	0	0	0.965	0.965
EIN3	ES04G13310	0	0	0	0	0.044	0	0.6	0.9	0.958
ES02G19290	HSFA3	0	0	0	0	0.086	0	0	0.951	0.953
ABF2	ES02G19290	0	0	0	0	0	0.501	0	0.888	0.942
ABF2	ES05G20730	0	0	0	0	0	0.501	0	0.883	0.939
ES01G31670	ICE1	0	0	0	0	0	0	0	0.935	0.935
ES05G20730	HSFA3	0	0	0	0	0.17	0	0	0.925	0.935
ES01G26050	WRKY33	0	0	0	0	0.811	0	0	0.637	0.928
ES01G26050	STZ	0	0	0	0	0.813	0	0	0.545	0.911
ABF4	ES02G19290	0	0	0	0	0	0.5	0	0.821	0.907
HSFA3	ES04G09210	0	0	0	0	0	0	0	0.894	0.894
ES01G16250	WRKY40	0	0	0	0	0.745	0	0	0.581	0.889
ES04G19400	ES04G32490	0	0	0	0	0	0	0	0.88	0.88
BIM1	ES01G19170	0	0	0	0	0	0.501	0	0.77	0.88
ES04G19490	STZ	0	0	0	0	0.827	0	0	0.334	0.879
ES04G32490	ICE1	0	0	0	0	0	0	0	0.877	0.877
ES04G19400	ES01G31670	0	0	0	0	0	0	0	0.876	0.876
ES07G11840	ES01G17860	0	0	0	0	0	0	0	0.873	0.873
NAC071	ES07G23620	0	0	0	0	0	0	0	0.871	0.871
ES05G02550	ES02G22900	0	0	0	0.663	0.848	0	0	0.441	0.869
ES01G17200	RR12	0	0	0	0	0	0.597	0	0.685	0.867
BIM1	ES05G10890	0	0	0	0	0	0.597	0	0.682	0.866
ES04G27430	GAI	0	0	0	0	0	0.745	0	0.478	0.861
ES07G14910	PAT1	0	0	0	0	0	0.499	0	0.732	0.86
ES01G26040	STZ	0	0	0	0	0.828	0	0	0.206	0.857
ABF4	ES05G20730	0	0	0	0	0	0.5	0	0.723	0.856
ES04G19400	ES02G19290	0	0	0	0	0	0	0	0.849	0.849
ABF4	ES04G32490	0	0	0	0	0	0.5	0	0.698	0.842
ES01G31670	MYB15	0	0	0	0	0.117	0	0	0.827	0.84
ES02G22900	WRKY40	0	0	0	0	0.582	0	0	0.62	0.834
ES01G26040	WRKY40	0	0	0	0	0.828	0	0	0	0.828
ES02G19290	HSFA2	0	0	0	0	0.207	0	0	0.789	0.825
ES04G27430	TGA4	0	0	0	0	0	0.501	0	0.665	0.825
ES02G20150	STZ	0	0	0	0	0.626	0	0	0.55	0.824
MYB36	ES01G33640	0	0	0	0	0.175	0	0	0.785	0.815
ABF2	ES04G32490	0	0	0	0	0	0.501	0	0.637	0.811
EIL3	ES04G13310	0	0	0	0	0	0	0.6	0.54	0.808
ES01G26050	WRKY40	0	0	0	0	0.67	0	0	0.441	0.807
ES05G23430	RR12	0	0	0	0	0	0.597	0	0.536	0.805
KAN	ES06G17950	0	0	0	0	0	0.787	0	0	0.787
CZF1	ES01G26050	0	0	0	0	0.737	0	0	0.218	0.785
ES01G26040	WRKY33	0	0	0	0	0.745	0	0	0.173	0.78
ES02G20150	TCP3	0	0	0	0	0	0.499	0	0.563	0.771
bHLH121	ES01G31660	0	0	0	0	0	0	0	0.77	0.77
ES04G19490	ES01G26050	0	0	0	0.858	0.741	0	0	0.744	0.767
ES02G19290	MYB2	0	0	0	0	0.061	0	0	0.752	0.757
ES01G17200	RR1	0	0	0	0	0	0.5	0	0.52	0.749
ES06G17950	SPL9	0	0	0	0	0	0	0	0.749	0.749
ES04G19490	WRKY40	0	0	0	0	0.675	0	0	0.255	0.747
AT3G10040	ES01G00530	0	0	0	0	0	0	0	0.743	0.743
ES01G16250	ES01G10040	0	0	0	0	0	0	0	0.728	0.728
ES02G19290	STZ	0	0	0	0	0.281	0	0	0.637	0.727
ES02G19290	MBF1C	0	0	0	0	0.172	0	0	0.681	0.724
ES04G13310	ETR1	0	0	0	0	0	0	0	0.724	0.724
ES02G19290	ZFHD1	0	0	0	0	0	0	0	0.721	0.721
ATAF1	ES02G19290	0	0	0	0	0.261	0	0	0.637	0.72
ES01G16250	STZ	0	0	0	0	0.49	0	0	0.465	0.715
AT3G10040	ES07G14910	0	0	0	0	0	0	0	0.715	0.715
ES01G26040	ES01G26050	0	0	0	0.763	0.661	0	0	0.549	0.703
ARF2	ES04G13310	0	0	0	0	0	0	0	0.702	0.702
ES02G19290	HSF4	0	0	0	0	0.149	0	0	0.662	0.7
ES01G31670	STZ	0	0	0	0	0.203	0	0	0.639	0.699
ES02G20150	WRKY40	0	0	0	0	0.421	0	0	0.501	0.699
ES02G19290	HSFA4A	0	0	0	0	0.203	0	0	0.635	0.696
ES04G19400	ES06G16860	0	0	0	0	0	0	0	0.696	0.696
FHY3	ES01G33640	0	0	0	0	0	0	0	0.696	0.696
ABA1	ES05G20950	0	0	0	0	0	0	0	0.695	0.695
ES01G31670	CMTA3	0	0	0	0	0	0	0	0.694	0.694
ES01G16250	MYB15	0	0	0	0	0.39	0	0	0.519	0.694
ES01G26040	JAZ1	0	0	0	0	0.575	0	0	0.308	0.693
ES07G11840	IAA27	0	0	0	0	0	0	0	0.692	0.692
ES02G19290	HSFB2A	0	0	0	0	0.206	0	0	0.621	0.686
ES05G01610	AT2G40200	0	0	0	0	0	0	0	0.685	0.685
ES04G19400	ES01G19170	0	0	0	0	0	0	0	0.683	0.683
AT3G10040	ES07G23620	0	0	0	0	0	0	0	0.68	0.68
ES01G02260	MP	0	0	0	0	0.154	0	0	0.637	0.679
ES02G22900	WRKY33	0	0	0	0	0.219	0	0	0.606	0.679
ES01G33640	ES01G10040	0	0	0	0	0	0	0	0.677	0.677
ES01G31670	SIZ1	0	0	0	0	0	0	0	0.675	0.675
ES04G32490	SIZ1	0	0	0	0	0	0	0	0.673	0.673
ES04G19490	CZF1	0	0	0	0	0.624	0	0	0.165	0.672
COL5	ES06G17950	0	0	0	0	0	0.5	0	0.371	0.672
ES03G07330	HSFA3	0	0	0	0	0	0	0	0.671	0.671
ES01G24230	HSFA3	0	0	0	0	0	0	0	0.671	0.671
JAZ1	ES06G17950	0	0	0	0	0	0.602	0	0.209	0.671
ES02G22900	STZ	0	0	0	0	0.412	0	0	0.462	0.67
ES07G14910	HSFB4	0	0	0	0	0	0	0	0.668	0.668
ES04G23930	FHY3	0	0	0	0	0	0	0	0.667	0.667
AT-HSFB2B	ES02G19290	0	0	0	0	0.154	0	0	0.621	0.665
ES07G11560	FHY3	0	0	0	0	0	0	0	0.663	0.663
GL2	ES01G10040	0	0	0	0	0	0	0	0.662	0.662
ES02G19290	NAC019	0	0	0	0	0.14	0	0	0.621	0.661
ES01G17200	ES02G32670	0	0	0	0.82	0	0.597	0	0.883	0.66
ES02G32670	RR1	0	0	0	0	0	0.5	0	0.349	0.66
ES02G19290	WRKY40	0	0	0	0	0.224	0	0	0.58	0.66
ES07G30320	ES06G17950	0	0	0	0	0.193	0	0	0.595	0.659
ES05G23430	ES02G32670	0	0	0	0.804	0	0.597	0	0.804	0.659
BEE3	ES04G13310	0	0	0	0	0	0	0	0.659	0.659
BEH4	ES04G09210	0	0	0	0	0	0	0	0.657	0.657
ES02G20150	WRKY33	0	0	0	0	0.342	0	0	0.499	0.656
ES06G17950	SVP	0	0	0	0	0.106	0	0	0.631	0.656
CZF1	ES01G26040	0	0	0	0	0.642	0	0	0.078	0.655
ES05G01510	FHY3	0	0	0	0	0	0	0	0.647	0.647
ES07G11560	BEH4	0	0	0	0	0	0	0	0.647	0.647
ES04G27430	SCL13	0	0	0	0	0	0	0	0.645	0.645
ES04G23930	BEH4	0	0	0	0	0	0	0	0.644	0.644
ABI5	ES02G19290	0	0	0	0	0.058	0	0	0.637	0.643
ES04G19490	WRKY33	0	0	0	0	0.642	0	0	0	0.642
ES05G23430	ES03G30530	0	0	0	0.817	0	0.597	0	0.616	0.641
ES02G19290	HSFA6B	0	0	0	0	0.08	0	0	0.626	0.641
ARF6	ES07G11840	0	0	0	0	0	0	0	0.641	0.641
ES07G11840	ES01G33640	0	0	0	0	0	0	0	0.64	0.64
ES04G13310	WRKY70	0	0	0	0	0.086	0	0	0.623	0.64
CZF1	ES02G20150	0	0	0	0	0.45	0	0	0.373	0.64
LHY	ES07G23620	0	0	0	0	0	0	0	0.64	0.64
ES01G17200	ES03G30530	0	0	0	0.824	0.099	0.597	0	0.308	0.639
ES02G32670	ES03G30530	0	0	0	0.941	0.11	0.597	0	0.616	0.639
ES05G23430	RR1	0	0	0	0	0	0.5	0	0.308	0.639
ES04G32490	MYB15	0	0	0	0	0	0	0	0.639	0.639
AT2G34450	ES04G27430	0	0	0	0	0	0	0	0.639	0.639
ES05G27890	ES01G17860	0	0	0	0	0	0	0	0.638	0.638
ES04G27430	HMGB6	0	0	0	0	0	0	0	0.638	0.638
ES05G20950	WRKY40	0	0	0	0	0	0	0	0.637	0.637
ES05G20950	PTM	0	0	0	0	0	0	0	0.637	0.637
ES07G14910	HSFC1	0	0	0	0	0	0	0	0.637	0.637
ES04G32490	MYB2	0	0	0	0	0	0	0	0.637	0.637
ES04G27430	EIN3	0	0	0	0	0	0	0	0.637	0.637
ES04G13310	ETR2	0	0	0	0	0	0	0	0.637	0.637
ABF4	ES05G20950	0	0	0	0	0	0	0	0.637	0.637
ES04G19400	ES04G13310	0	0	0	0	0	0	0	0.637	0.637
EIN3	ES01G16250	0	0	0	0	0	0	0	0.637	0.637
ES02G19290	HSFA1E	0	0	0	0	0	0	0	0.636	0.636
ES05G20950	ES01G37120	0	0	0	0	0.086	0	0	0.618	0.635
ES04G19400	ES01G17860	0	0	0	0	0	0	0	0.635	0.635
ES05G23430	ES01G17200	0	0	0	0.944	0.087	0.597	0	0.724	0.631
ES02G19290	NAC042	0	0	0	0	0.079	0	0	0.616	0.631
ES06G17950	SPL13B	0	0	0	0	0	0	0	0.631	0.631
ES04G13310	NAP	0	0	0	0	0.086	0	0	0.612	0.63
ES04G19400	ES04G09210	0	0	0	0	0	0	0	0.63	0.63
ES02G22900	bHLH093	0	0	0	0	0	0	0	0.628	0.628
AT5G50915	ES04G09210	0	0	0	0	0	0	0	0.628	0.628
ES05G01510	ATAF1	0	0	0	0	0	0	0	0.627	0.627
ES07G11560	ATAF1	0	0	0	0	0	0	0	0.627	0.627
ES05G10890	MP	0	0	0	0	0	0	0	0.627	0.627
ES01G33640	WRKY24	0	0	0	0	0.112	0	0	0.598	0.627
ES04G19400	ES05G02550	0	0	0	0	0	0	0	0.627	0.627
EIN3	ES04G22300	0	0	0	0	0	0	0	0.627	0.627
ES01G17860	ES01G10040	0	0	0	0	0	0	0	0.626	0.626
ES01G16250	WRKY33	0	0	0	0	0.353	0	0	0.447	0.626
ATAF1	ES01G16250	0	0	0	0	0	0	0	0.626	0.626
ES04G19400	ES05G10890	0	0	0	0	0	0	0	0.625	0.625
ES04G23930	WRKY69	0	0	0	0	0	0	0	0.624	0.624
ES01G33640	TTG2	0	0	0	0	0	0	0	0.623	0.623
ES01G19170	MP	0	0	0	0	0	0	0	0.622	0.622
ES01G37120	AT5G45580	0	0	0	0	0	0	0	0.621	0.621
ES07G11560	PHL1	0	0	0	0	0	0	0	0.621	0.621
ES04G23930	PHL1	0	0	0	0	0	0	0	0.621	0.621
ABF4	ES04G22310	0	0	0	0	0	0	0	0.621	0.621
ES06G16860	ICE1	0	0	0	0	0	0	0	0.62	0.62
ES01G17200	MP	0	0	0	0	0	0	0	0.62	0.62
ES01G12680	bHLH121	0	0	0	0	0	0	0	0.62	0.62
AT5G50915	ES03G26950	0	0	0	0	0	0	0	0.619	0.619
BOP2	ES01G33640	0	0	0	0	0	0	0	0.619	0.619
ES03G05960	ZML1	0	0	0	0	0	0	0	0.618	0.618
ES04G19400	ES01G31660	0	0	0	0	0	0	0	0.618	0.618
ES04G32490	STZ	0	0	0	0	0	0	0	0.616	0.616
ABI5	ES04G32490	0	0	0	0	0	0	0	0.616	0.616
ES04G19400	ES03G26950	0	0	0	0	0	0	0	0.616	0.616
AT1G63100	ES05G01510	0	0	0	0	0	0	0	0.616	0.616
ES01G02260	TGA4	0	0	0	0	0	0	0	0.615	0.615
ES04G23930	ATAF1	0	0	0	0	0	0	0	0.614	0.614
ARF19	ES04G13310	0	0	0	0	0	0	0	0.614	0.614
ETR2	ES01G00530	0	0	0	0	0.086	0	0	0.595	0.614
ES07G11840	ES02G20150	0	0	0	0	0	0	0	0.612	0.612
AT5G23280	ES03G10510	0	0	0	0	0	0	0	0.612	0.612
ES07G14910	NTL8	0	0	0	0	0	0	0	0.61	0.61
ES07G14910	MYB84	0	0	0	0	0	0	0	0.61	0.61
ES07G14910	MYB68	0	0	0	0	0	0	0	0.61	0.61
ES05G20950	CLF	0	0	0	0	0	0	0	0.605	0.605
ES07G14910	bHLH093	0	0	0	0	0	0	0	0.604	0.604
ES04G19490	NAP	0	0	0	0	0	0	0	0.604	0.604
ES04G27430	ETR2	0	0	0	0	0.073	0	0	0.591	0.604
ES05G27890	ES06G17950	0	0	0	0	0	0	0	0.603	0.603
ES01G17860	ES04G13310	0	0	0	0	0	0	0	0.603	0.603
ES03G13970	ES06G17950	0	0	0	0	0	0	0	0.603	0.603
ATE2F2	ES04G22310	0	0	0	0	0	0	0	0.603	0.603
EIL3	ES02G20150	0	0	0	0	0	0	0	0.603	0.603
ES01G37120	AT1G10120	0	0	0	0	0	0	0	0.601	0.601
ES05G10890	SVP	0	0	0	0	0	0	0	0.601	0.601
AT2G40200	ES03G26950	0	0	0	0	0	0	0	0.601	0.601
AtMYB103	ES04G13310	0	0	0	0	0	0	0	0.601	0.601
AtMYB103	ES03G10510	0	0	0	0	0	0	0	0.601	0.601
